# Supplementary material for: The Association of Variants within Types V and XI Collagen Genes with Knee Joint Laxity Measurements
Source: Genes (Basel). 2022 Dec 14;13(12):2359. doi: 10.3390/genes13122359 (PMC9778334; doi:10.3390/genes13122359)
Supplement: Supplementary file 1 [file genes-13-02359-s001.zip]

Archive with 1 entries (1 files):
- genes-1916733-supplementary.pdf
